# Supplementary material for: The Antifungal Mechanism of Isoxanthohumol from Humulus lupulus Linn
Source: Int J Mol Sci. 2021 Oct 7;22(19):10853. doi: 10.3390/ijms221910853 (PMC8509189; doi:10.3390/ijms221910853)
Supplement: Supplementary file 1 [file ijms-22-10853-s001.zip]

Archive with 1 entries (1 files):
- ijms-1381891-supplementary.pdf
